# Supplementary material for: Untargeted Metabolomics Identifies Faecal Filtrate-Derived Metabolites That Disrupt Clostridioides difficile Metabolism and Confer Gut Barrier Cytoprotection
Source: Int J Mol Sci. 2025 Nov 20;26(22):11221. doi: 10.3390/ijms262211221 (PMC12653063; doi:10.3390/ijms262211221)
Supplement: Supplementary file 1 [file ijms-26-11221-s001.zip]

Archive with 1 entries (1 files):
- ijms-3968816-supplementary.pdf
